# Supplementary material for: The Crystal Structure of the Defense Conferring Rice Protein OsJAC1 Reveals a Carbohydrate Binding Site on the Dirigent-like Domain
Source: Biomolecules. 2022 Aug 17;12(8):1126. doi: 10.3390/biom12081126 (PMC9405769; doi:10.3390/biom12081126)
Supplement: Supplementary file 1 [file biomolecules-12-01126-s001.zip]

Archive with 1 entries (1 files):
- biomolecules-1825139-supplementary.pdf
